# Supplementary material for: Complementary Cell Lines for Protease Gene-Deleted Single-Cycle Adenovirus Vectors
Source: Cells. 2023 Feb 14;12(4):619. doi: 10.3390/cells12040619 (PMC9954690; doi:10.3390/cells12040619)
Supplement: Supplementary file 1 [file cells-12-00619-s001.zip]

Archive with 1 entries (1 files):
- cells-2128465-supplementary.pdf
